# Supplementary material for: Correlation between ocular residual astigmatism and anterior corneal astigmatism in children with low and moderate myopia
Source: BMC Ophthalmol. 2022 Sep 19;22:374. doi: 10.1186/s12886-022-02560-2 (PMC9487078; doi:10.1186/s12886-022-02560-2)
Supplement: Supplementary file 1 — Additional file 1. [file 12886_2022_2560_MOESM1_ESM.xls]

## Sheet: Sheet1
Gender（1=female，2=male）	Age	S	C	A	ACA	ACA positive axis	RA	RA positive axis	ORA	ORA positive axis	CV
2	12	-1	-0.25	95	0.5	27	0.24	5	0.37	130.49	0.33
1	9	-1	-0.25	120	1.14	75	0.24	30	1.16	170.94	1.14
1	12	-1	-0.25	135	1.45	83	0.24	45	1.41	177.75	1.39
2	13	-1	-0.5	170	0.83	78	0.49	80	0.34	165.14	0.34
2	9	-1	-0.5	58	1	84	0.49	148	1.36	165.74	1.3
1	9	-1	-0.5	15	1.09	86	0.49	105	0.77	164.4	0.71
1	11	-1	-0.5	2	1.17	90	0.49	92	0.68	178.56	0.68
2	8	-1	-0.5	177	1.37	90	0.49	87	0.88	1.66	0.88
1	10	-1	-0.5	5	2.16	84	0.49	95	1.72	170.93	1.71
2	10	-1	-0.75	180	1.78	87	0.73	90	1.06	174.93	1.06
2	10	-1.25	-0.25	150	0.65	77	0.24	60	0.47	175.29	0.45
1	12	-1.25	-0.25	30	1.27	80	0.24	120	1.25	164.55	1.23
1	13	-1	-1	5	1.45	82	0.96	95	0.72	154.18	0.59
2	10	-1	-1	7	1.46	97	0.96	97	0.5	7	0.5
1	13	-1	-1	178	1.62	88	0.96	88	0.66	178	0.66
2	11	-1.25	-0.5	2	0.92	77	0.48	92	0.56	154.28	0.51
1	9	-1.25	-0.5	3	1.53	89	0.48	93	1.06	177.19	1.06
1	10	-1.25	-0.5	7	1.64	85	0.48	97	1.22	170.39	1.2
2	13	-1.25	-0.5	173	1.65	81	0.48	83	1.17	170.18	1.17
1	12	-1.25	-0.5	10	1.8	83	0.48	100	1.43	167.58	1.4
1	11	-1.25	-0.5	2	1.85	85	0.48	92	1.39	172.6	1.39
1	10	-1.25	-0.5	167	1.98	82	0.48	77	1.51	173.58	1.51
1	9	-1.25	-0.5	10	2.09	71	0.48	100	1.88	154.75	1.84
1	10	-1.25	-0.75	165	1.31	75	0.72	75	0.59	165	0.59
1	9	-1.25	-0.75	150	1.81	80	0.72	60	1.34	0.1	1.26
1	11	-1.5	-0.25	30	1.29	88	0.24	120	1.2	172.84	1.18
2	14	-1	-1.5	10	2.59	90	1.44	100	1.33	169.14	1.24
1	9	-1.25	-1	175	2.17	82	0.96	85	1.22	169.64	1.22
2	16	-1.5	-0.5	65	0.95	91	0.48	155	1.3	172.55	1.24
2	10	-1.5	-0.5	5	1.64	89	0.48	95	1.17	176.56	1.17
2	10	-1.5	-0.5	10	1.81	87	0.48	100	1.39	172.66	1.37
2	8	-1	-1.75	163	1.84	83	1.67	73	0.63	25.32	0.27
2	11	-1.5	-0.75	5	1.5	96	0.72	95	0.78	6.92	0.78
1	12	-1.5	-0.75	170	1.7	88	0.72	80	1.03	3.57	1.01
2	10	-1.5	-0.75	10	2.48	83	0.72	100	1.93	166.97	1.89
2	12	-1.75	-0.25	165	1.02	83	0.24	75	0.79	175.4	0.79
1	8	-1.75	-0.25	5	1.6	88	0.24	95	1.37	176.78	1.37
2	15	-1.5	-1	180	1.87	91	0.95	90	0.92	2.03	0.92
2	12	-1.5	-1	180	2.25	87	0.95	90	1.31	174.82	1.31
1	13	-1.75	-0.5	10	0.82	86	0.48	100	0.46	161.18	0.4
1	12	-1.75	-0.5	143	1.37	71	0.48	53	1.02	169.02	0.98
1	8	-1.75	-0.5	180	1.41	87	0.48	90	0.93	175.46	0.93
2	9	-1.75	-0.5	180	1.41	95	0.48	90	0.94	7.54	0.94
2	12	-1.75	-0.5	180	1.72	99	0.48	90	1.27	12.35	1.26
2	10	-1.75	-0.5	180	1.79	83	0.48	90	1.33	170.49	1.32
1	10	-1.75	-0.5	165	2.08	86	0.48	75	1.64	179.14	1.63
2	13	-1.75	-0.75	105	0.86	86	0.71	15	1.49	4.56	1.42
2	14	-1.75	-0.75	32	2.04	86	0.71	122	1.94	165.83	1.82
1	10	-1.75	-0.75	172	2.18	82	0.71	82	1.47	172	1.47
1	13	-2	-0.25	176	0.6	68	0.24	86	0.43	148.42	0.41
2	14	-2	-0.25	2	1.35	93	0.24	92	1.11	3.22	1.11
1	12	-1.75	-1	13	2.35	90	0.95	103	1.55	172.22	1.49
1	12	-2	-0.5	2	1.06	86	0.47	92	0.61	171.38	0.6
2	11	-2	-0.5	172	1.1	75	0.47	82	0.65	159.99	0.64
1	10	-2	-0.5	152	1.25	77	0.47	62	0.88	174.79	0.85
1	11	-2	-0.5	156	1.33	86	0.47	66	1.02	4.65	0.97
1	10	-2	-0.5	163	1.74	81	0.47	73	1.29	173.87	1.28
2	9	-2	-0.5	10	1.77	94	0.47	100	1.31	1.87	1.31
2	12	-2	-0.5	30	1.93	99	0.47	120	1.61	3.37	1.58
2	11	-1.75	-1.25	3	2.56	96	1.18	93	1.39	8.54	1.38
2	9	-2	-0.75	90	0.29	38	0.71	180	0.7	168.13	0.12
1	8	-2	-0.75	120	1.11	67	0.71	30	1.14	175.37	0.91
2	8	-2	-0.75	172	2.18	87	0.71	82	1.49	179.38	1.48
2	10	-2	-1	17	1.21	96	0.94	107	0.49	162.93	0.34
2	12	-2.25	-0.5	137	1	66	0.47	47	0.69	168.34	0.63
2	11	-2.25	-0.5	179	1.18	89	0.47	89	0.71	179	0.71
1	11	-2.25	-0.5	2	1.22	90	0.47	92	0.75	178.75	0.75
1	9	-2.25	-0.5	180	1.44	86	0.47	90	0.98	174.08	0.98
2	9	-2.25	-0.5	168	1.46	86	0.47	78	1.02	179.66	1.01
2	11	-2.25	-0.5	105	1.47	178	0.47	15	1.11	81.16	1.08
1	12	-2.25	-0.5	15	1.83	76	0.47	105	1.63	158.92	1.58
2	13	-1.75	-1.75	180	2.19	81	1.64	90	0.81	151.6	0.63
1	13	-2.25	-0.75	172	1.67	82	0.7	82	0.97	172	0.97
2	12	-2.5	-0.25	160	1.06	69	0.23	70	0.83	158.72	0.83
2	9	-2.5	-0.25	5	1.27	91	0.23	95	1.04	0.12	1.04
2	10	-2.5	-0.5	88	0.25	78	0.47	178	0.71	174.54	0.69
2	10	-2.5	-0.5	75	1.01	83	0.47	165	1.47	170.47	1.46
2	10	-2.5	-0.5	10	1.12	84	0.47	100	0.76	164.48	0.72
2	12	-2.5	-0.5	12	1.23	86	0.47	102	0.87	167.66	0.83
2	10	-2.5	-0.5	8	1.28	87	0.47	98	0.86	171.11	0.84
2	10	-2.5	-0.5	170	1.42	86	0.47	80	0.97	178.91	0.96
2	11	-2.5	-0.5	2	1.42	91	0.47	92	0.95	0.51	0.95
2	13	-2.5	-0.5	12	1.42	77	0.47	102	1.17	158.07	1.11
2	10	-2.5	-0.5	12	1.6	93	0.47	102	1.16	179.41	1.15
2	16	-2.5	-0.5	5	1.63	86	0.47	95	1.19	172.5	1.18
2	12	-2.5	-0.5	145	1.65	75	0.47	55	1.32	171.59	1.29
2	10	-2.5	-0.5	165	1.72	85	0.47	75	1.29	178.58	1.28
2	11	-2.5	-0.75	170	1.84	85	0.7	80	1.16	178.02	1.15
1	18	-2.5	-0.75	2	1.96	88	0.7	92	1.27	175.8	1.27
2	11	-2.75	-0.25	125	0.64	80	0.23	35	0.68	179.88	0.64
2	16	-2	-2	5	2.46	108	1.86	95	1.13	40.98	0.79
2	14	-2	-2	7	2.66	99	1.86	97	0.81	13.58	0.8
1	10	-2.25	-1.5	164	2.37	78	1.4	74	1	173.6	0.98
1	14	-2.5	-1	166	1.52	77	0.93	76	0.59	168.57	0.59
2	11	-2.5	-1	180	1.67	89	0.93	90	0.74	177.75	0.74
2	9	-2.5	-1	180	2.13	97	0.93	90	1.25	12.19	1.23
1	9	-2.75	-0.5	135	0.88	58	0.47	45	0.5	160.12	0.46
2	10	-2.75	-0.5	180	0.93	93	0.47	90	0.47	6.03	0.47
2	13	-2.5	-1.25	15	1.75	97	1.16	105	0.71	173.64	0.63
2	13	-2.5	-1.25	2	1.83	90	1.16	92	0.68	176.57	0.68
2	12	-2.5	-1.25	7	2.11	90	1.16	97	1.02	172.04	0.98
2	15	-2.75	-0.75	85	0.44	68	0.7	175	1.09	168.49	1.02
1	13	-2.75	-0.75	27	1.51	99	0.7	117	1.03	177.22	0.94
1	12	-2.75	-0.75	15	1.6	81	0.7	105	1.25	158.66	1.14
2	13	-2.75	-1	25	2.24	97	0.93	115	1.58	176.91	1.48
2	13	-3	-0.5	60	0.68	92	0.46	150	0.97	169.44	0.88
2	14	-3	-0.5	102	0.71	76	0.46	12	1.06	176.03	1
1	9	-3	-0.5	175	1.15	82	0.46	85	0.69	170.01	0.69
1	13	-3	-0.5	155	1.64	81	0.46	65	1.27	176.52	1.25
1	14	-3	-0.5	7	1.72	90	0.46	97	1.28	177.5	1.28
1	17	-3	-0.5	110	1.79	64	0.46	20	1.83	161.26	1.77
2	11	-3	-0.5	7	2.1	91	0.46	97	1.65	179.34	1.65
1	11	-3	-0.5	165	2.66	86	0.46	75	2.24	178.21	2.23
2	12	-2.75	-1.25	5	1.97	85	1.15	95	0.97	163.07	0.89
2	8	-2.75	-1.25	12	2.59	91	1.15	102	1.58	173.11	1.52
2	14	-3	-0.75	10	0.89	79	0.69	100	0.6	143.63	0.38
2	11	-3	-0.75	5	1.17	90	0.69	95	0.5	173.14	0.49
1	12	-3	-0.75	3	1.68	88	0.69	93	1.01	174.59	1
1	14	-3	-0.75	10	1.88	92	0.69	100	1.23	177.56	1.22
1	12	-3	-0.75	15	1.9	87	0.69	105	1.4	168.59	1.34
2	11	-3.25	-0.25	140	1.22	78	0.23	50	1.11	172.96	1.09
1	11	-2.5	-2	2	3.36	86	1.84	92	1.61	169.11	1.56
1	11	-2.75	-1.5	180	1.82	89	1.38	90	0.44	175.88	0.44
2	13	-3.25	-0.5	15	0.96	90	0.46	105	0.61	168.86	0.56
1	10	-3.25	-0.5	175	1.01	96	0.46	85	0.61	14.23	0.58
2	10	-3.25	-0.5	160	1.01	86	0.46	70	0.67	6.73	0.62
2	8	-3.25	-0.5	125	1.45	81	0.46	35	1.54	179.71	1.47
2	12	-3.25	-0.5	5	1.86	95	0.46	95	1.4	5	1.4
2	10	-3.25	-0.5	17	1.92	87	0.46	107	1.6	171.66	1.57
2	9	-3	-1.25	7	2.21	87	1.15	97	1.2	167.4	1.13
1	13	-3.25	-0.75	80	0.63	76	0.69	170	1.32	168.09	1.32
2	12	-3.25	-0.75	180	1.56	86	0.69	90	0.88	172.87	0.87
2	12	-3.5	-0.25	120	0.96	76	0.23	30	0.99	172.68	0.96
1	12	-3.25	-1	15	1.3	91	0.92	105	0.65	160.24	0.49
1	15	-3.25	-1	149	1.78	77	0.92	59	1.17	0.78	1.04
2	15	-3.25	-1	180	1.9	92	0.92	90	0.98	3.87	0.98
1	16	-3.5	-0.5	76	0.91	59	0.46	166	1.32	154.63	1.29
1	11	-3.5	-0.5	10	1.09	91	0.46	100	0.67	174.86	0.65
2	12	-3.5	-0.5	175	1.24	68	0.46	85	0.9	149.66	0.86
2	11	-3.5	-0.5	173	1.26	90	0.46	83	0.82	3.89	0.81
1	12	-3.5	-0.5	175	1.57	88	0.46	85	1.11	179.24	1.11
1	12	-3.5	-0.5	155	1.65	83	0.46	65	1.31	178.97	1.28
1	12	-3.5	-0.5	180	1.69	85	0.46	90	1.24	173.15	1.24
2	11	-3.5	-0.5	10	1.83	94	0.46	100	1.38	2.02	1.38
1	9	-3.5	-0.5	174	1.91	88	0.46	84	1.46	179.26	1.46
2	15	-3	-1.75	175	2.3	84	1.6	85	0.7	171.72	0.7
2	9	-3.25	-1.25	25	2.85	95	1.14	115	2.11	174.83	1.98
1	13	-3.5	-0.75	10	1.08	92	0.68	100	0.47	170.13	0.43
2	9	-3.5	-0.75	175	1.44	84	0.68	85	0.76	173.11	0.76
2	12	-3.5	-1	10	1.78	87	0.91	100	1.04	165.74	0.96
2	8	-3.5	-1	175	1.95	91	0.91	85	1.08	6.06	1.06
1	13	-3.5	-1	175	2.1	84	0.91	85	1.19	173.24	1.19
2	12	-3.5	-1	5	2.71	86	0.91	95	1.87	171.67	1.85
2	16	-3.75	-0.5	102	0.59	78	0.46	12	0.96	178.42	0.9
2	17	-3.75	-0.5	110	0.59	85	0.46	20	0.95	5.85	0.88
2	14	-3.75	-0.5	37	0.97	89	0.46	127	0.97	165.27	0.86
1	14	-3.75	-0.5	140	0.99	70	0.46	50	0.7	172.44	0.64
2	12	-3.75	-0.5	7	0.99	95	0.46	97	0.53	3.27	0.53
1	15	-3.75	-0.5	20	1	89	0.46	110	0.73	166.47	0.66
1	11	-3.75	-0.5	180	1.26	80	0.46	90	0.84	164.62	0.83
1	12	-3.75	-0.5	8	1.28	85	0.46	98	0.89	168.45	0.87
2	14	-3.75	-0.5	135	1.45	83	0.46	45	1.41	2.22	1.34
2	10	-3	-2.25	5	2.85	91	2.04	95	0.88	171.56	0.83
2	12	-3.75	-0.75	180	1.38	84	0.68	90	0.73	168.41	0.72
2	10	-3.75	-0.75	2	1.5	84	0.68	92	0.87	167.76	0.85
1	11	-3.75	-0.75	7	2.06	94	0.68	97	1.39	2.53	1.39
2	12	-4	-0.25	37	0.79	85	0.23	127	0.8	166.69	0.77
2	9	-3	-2.5	175	2.98	83	2.26	85	0.74	166.87	0.72
2	15	-3.5	-1.5	15	2.51	93	1.36	105	1.38	171.21	1.26
1	8	-3.75	-1	2	1.39	90	0.91	92	0.49	176.25	0.49
2	11	-3.75	-1	35	2.74	93	0.91	125	2.48	173.37	2.34
2	10	-4	-0.5	177	0.99	80	0.45	87	0.56	164.44	0.55
2	8	-4	-0.5	2	2.42	90	0.45	92	1.97	179.54	1.97
2	15	-3.75	-1.25	17	1.4	90	1.13	107	0.78	153.12	0.46
2	10	-3.75	-1.25	7	1.7	93	1.13	97	0.6	175.43	0.58
1	10	-3.75	-1.25	175	1.83	79	1.13	85	0.76	160.02	0.72
2	10	-4	-0.75	5	1.41	80	0.68	95	0.89	158.75	0.82
1	15	-4	-0.75	175	1.53	85	0.68	85	0.85	175	0.85
1	12	-4	-0.75	180	1.71	86	0.68	90	1.04	173.39	1.04
2	16	-4	-0.75	15	1.77	87	0.68	105	1.28	167.93	1.22
2	10	-4	-0.75	165	1.9	68	0.68	75	1.25	154.22	1.24
2	13	-4.25	-0.25	28	1.09	99	0.23	118	0.92	4.57	0.91
2	17	-3.75	-1.5	180	1.96	86	1.35	90	0.65	167.61	0.62
2	12	-4	-1	13	1.79	99	0.9	103	0.91	5.03	0.9
2	11	-4	-1	10	1.83	91	0.9	100	1.01	173.03	0.97
1	11	-4	-1	3	1.96	90	0.9	93	1.07	177.48	1.07
1	12	-4.25	-0.5	70	0.34	69	0.45	160	0.79	159.57	0.79
1	13	-4.25	-0.5	35	0.91	98	0.45	125	0.74	173.29	0.64
1	12	-4.25	-0.5	7	1.51	93	0.45	97	1.07	1.32	1.07
1	12	-4.25	-0.5	172	2.47	90	0.45	82	2.04	1.74	2.04
1	13	-3.75	-1.75	170	2.17	78	1.57	80	0.61	162.86	0.6
2	11	-4	-1.25	2	2.26	94	1.12	92	1.15	5.96	1.15
2	12	-4.25	-0.75	27	1.62	85	0.67	117	1.46	162.79	1.33
2	14	-4.5	-0.5	153	0.32	39	0.45	63	0.33	85.62	0.02
1	9	-4.5	-0.5	180	1.45	112	0.45	90	1.17	29.76	1.13
2	10	-4.5	-0.5	2	1.79	93	0.45	92	1.34	3.34	1.34
2	11	-4.5	-0.5	178	1.99	88	0.45	88	1.54	178	1.54
2	15	-3.75	-2.25	20	2.3	99	2.01	110	0.87	159.05	0.44
1	9	-3.75	-2.25	173	3.54	83	2.01	83	1.53	173	1.53
1	8	-4	-1.75	2	2.69	84	1.56	92	1.27	164.07	1.19
1	13	-4.25	-1.25	180	1.79	96	1.12	90	0.73	15.27	0.69
2	16	-4.5	-0.75	25	1.07	94	0.67	115	0.73	164.96	0.57
1	16	-4.5	-0.75	105	1.38	90	0.67	15	1.99	4.85	1.96
1	14	-4.5	-0.75	10	1.41	86	0.67	100	0.88	165.49	0.82
2	11	-4.5	-0.75	5	1.75	87	0.67	95	1.12	172.26	1.1
1	12	-4.5	-0.75	10	2.28	91	0.67	100	1.66	177.41	1.65
2	9	-3.75	-2.5	12	3.48	103	2.23	102	1.25	14.78	1.25
1	12	-4.5	-1	30	2.14	96	0.89	120	1.68	174.41	1.54
2	11	-4.75	-0.5	75	0.6	97	0.45	165	0.98	177.65	0.93
2	14	-4.75	-0.5	180	0.76	81	0.45	90	0.36	159.64	0.33
1	15	-4.75	-0.5	180	1.01	98	0.45	90	0.59	14.06	0.58
1	10	-4.75	-0.5	165	1.2	79	0.45	75	0.76	171.37	0.76
1	13	-4.75	-0.5	15	1.34	80	0.45	105	1.11	160.92	1.05
1	13	-4.75	-0.5	22	2.14	88	0.45	112	1.87	172.85	1.84
2	11	-3.75	-2.75	178	3.17	84	2.44	88	0.83	161.87	0.76
2	12	-4.5	-1.25	29	0.75	101	1.11	119	0.67	139.61	-0.15
2	10	-4.5	-1.25	2	1.63	89	1.11	92	0.54	172.78	0.53
1	18	-4.75	-0.75	17	1.61	89	0.67	107	1.14	168.88	1.07
1	16	-5	-0.25	180	0.83	86	0.22	90	0.61	174.57	0.61
1	15	-4.75	-1	142	1.46	74	0.89	52	1.03	2.51	0.82
2	12	-4.75	-1	180	1.6	92	0.89	90	0.71	4.49	0.71
2	15	-5	-0.5	170	1.22	83	0.44	80	0.78	174.68	0.78
2	13	-5	-0.5	157	1.51	85	0.44	67	1.18	1.32	1.15
2	15	-5	-0.5	170	1.56	89	0.44	80	1.15	2.4	1.14
1	11	-4.75	-1.25	7	2.01	91	1.1	97	0.96	174.12	0.93
1	12	-5	-0.75	15	1.33	91	0.66	105	0.81	169.74	0.75
1	15	-5	-0.75	180	2.28	87	0.66	90	1.63	175.78	1.63
1	12	-4.75	-1.5	178	1.96	85	1.32	88	0.66	168.98	0.65
2	13	-5	-1	180	1.16	90	0.88	90	0.28	180	0.28
1	16	-4.5	-2.25	170	2.47	80	1.97	80	0.5	170	0.5
2	15	-5	-1.25	17	2.46	97	1.1	107	1.48	179.61	1.43
2	15	-4.25	-3	10	2.77	94	2.63	100	0.58	148.93	0.2
1	14	-4.5	-2.5	180	3.03	90	2.19	90	0.84	180	0.84
2	13	-4.75	-2	180	2.28	89	1.75	90	0.53	175.72	0.53
2	12	-5	-1.5	5	1.65	88	1.31	95	0.49	158.05	0.38
1	14	-4.5	-2.75	180	3.18	88	2.4	90	0.8	171.99	0.78
2	16	-5	-1.75	5	1.87	87	1.53	95	0.58	153.72	0.4
2	14	-5	-1.75	2	2.89	86	1.53	92	1.43	169.57	1.39
2	15	-4.75	-2.5	15	2.62	91	2.18	105	1.24	153.09	0.7
2	12	-5	-2.25	7	2.76	87	1.95	97	1.14	159.14	0.93
1	9	-5	-2.5	2	2.71	86	2.16	92	0.75	157.53	0.6
	S=spherical; C=cylindrical; A=axis; ACA = anterior corneal astigmatism; RA = refractive astigmatism, ORA = ocular residual astigmatism; CV = compensation values
1:	The raw data of 241 eyes.
